# Supplementary material for: Doing Experimental Psychological Research from Remote: How Alerting Differently Impacts Online vs. Lab Setting
Source: Brain Sci. 2022 Aug 10;12(8):1061. doi: 10.3390/brainsci12081061 (PMC9405885; doi:10.3390/brainsci12081061)
Supplement: Supplementary file 1 [file brainsci-12-01061-s001.zip]

Archive with 1 entries (1 files):
- brainsci-1832096-supplementary.pdf
